# Supplementary material for: Assessing Reporting Quality and Pre-Analytical Standards in Extrachromosomal Circular DNA Studies in Cancer: A Systematic Review
Source: Cancers (Basel). 2026 Jul 8;18(14):2196. doi: 10.3390/cancers18142196 (PMC13406781; doi:10.3390/cancers18142196)
Supplement: Supplementary file 1 [file cancers-18-02196-s001.zip › Supplementary Table S1_revised.xlsx]

## Sheet: Table S1
Supplementary Table 1. Item-level checklist summarizing whether each element was reported, missing, or deviated from the recommended practice. Items with 100% missing rate are highlighted in purple.
Guideline recommendation	Papers														Guideline recommendation
	Bøllehuus Hansen et al., 2023 [12]	Chen et al., 2025 [19]	Fu et al., 2024 [14]	Kumar et al., 2017 [8]	Li, J. et al., 2022 [9]	Li, Q. et al., 2024 [15]	Lu et al., 2025 [20]	Luo et al., 2023 [13]	Wu et al., 2022 [10]	Xu et al., 2022 [11]	Yang et al., 2024 [16]	Zhang et al., 2025 [21]	Zhou et al., 2024 [17]	Zole et al., 2024 [18]		Missing (n)	Missing rate	Deviation from recommendation (n)	Deviation rate
A.1 Patient info
Age	Reported	Reported	Reported	Not reported	Reported	Reported	Not reported	Reported	Reported	Reported	Reported	Reported	Reported	Reported	Age	2	0.142857	0	0
Sex	Reported	Reported	Reported	Not reported	Reported	Reported	Reported	Reported	Reported	Reported	Reported	Reported	Reported	Reported	Sex	1	0.0714286	0	0
Fasting status	Not reported	Not reported	Not reported	Not reported	Reported	Reported	Not reported	Not reported	Reported	Not reported	Not reported	Not reported	Not reported	Not reported	Fasting status	11	0.785714	0	0
Diagnosis	Reported	Reported	Reported	Reported	Reported	Reported	Reported	Reported	Reported	Reported	Reported	Reported	Reported	Reported	Diagnosis	0	0	0	0
Treatment	Reported	Reported	Reported	Reported	Reported	Reported	Not reported	Reported	Reported	Reported	Not reported	Not reported	Not reported	Reported	Treatment	4	0.285714	0	0
Date of last treatment received	Not reported	Not reported	Reported	Not reported	Reported	Reported	Not reported	Reported	Reported	Reported	Not reported	Not reported	Not reported	Reported	Date of last treatment received	7	0.5	0	0
A.2 Collection considerations
Usage of tubes with EDTA/other anticoagulant for plasma or cfDNA stabilizing tubes if processing delay	Not reported	Not reported	Reported	N/A (serum study)	Reported	Reported	Not reported	Not reported	Reported	N/A (serum study)	Not reported	Not reported	Not reported	Reported	Usage of tubes with EDTA/other anticoagulant for plasma or cfDNA stabilizing tubes if processing delay	7	0.5	0	0
Volume of blood collection between 2.7-10 mL	Not reported	Not reported	Reported	Reported	Not reported	Not reported	Not reported	Reported	Not reported	Not reported	Not reported	Reported	Not reported	Not reported	Volume of blood collection between 2.7-10 mL	10	0.714286	0	0
A.3 Blood collection process
Date of blood collection	Not reported	Not reported	Reported	Reported	Not reported	Not reported	Not reported	Not reported	Reported	Not reported	Not reported	Not reported	Not reported	Reported	Date of blood collection	10	0.714286	0	0
Median cubital/ basilic/cephalic veins as venipuncture sites	Not reported	Not reported	Not reported	Not reported	Not reported	Not reported	Not reported	Not reported	Not reported	Not reported	Not reported	Not reported	Not reported	Not reported	Median cubital/ basilic/cephalic veins as venipuncture sites	14	1	0	0
21-23 gauge butterfly needle with Luer adapter or vacutainer needle	Not reported	Not reported	Not reported	Reported	Not reported	Not reported	Not reported	Not reported	Not reported	Not reported	Not reported	Not reported	Not reported	Not reported	21-23 gauge butterfly needle with Luer adapter or vacutainer needle	13	0.928571	0	0
B.1 Blood processing delay
EDTA tubes: blood processed within 2h of venipuncture or cfDNA stabilizing tubes: RT storage up to 3 days	Not reported	Not reported	Not reported	Processed within 4h	Not reported	Not reported	Not reported	Not reported	Reported	Not reported	Not reported	Processed within 3h	Not reported	Not reported	EDTA tubes: blood processed within 2h of venipuncture or cfDNA stabilizing tubes: RT storage up to 3 days	11	0.785714	2	0.14
B.2 Plasma/serum extraction
First centrifugation extracting plasma from blood: speed, duration, temperature	Not reported	Reported	Reported	Temperature Not reported	Reported	Reported	Not reported	Reported	Reported	Not reported	Reported	Not reported	Not reported	Reported	First centrifugation extracting plasma from blood: speed, duration, temperature	5	0.357143	0	0
Second centrifugation: speed, duration, temperature	Not reported	Reported	Not reported	Not reported	Reported	Reported	Not reported	Reported	Reported	Not reported	Not reported	Not reported	Reported	Not reported	Second centrifugation: speed, duration, temperature	8	0.571429	0	0
Store plasma at -80C	Reported	Not reported	Reported	Reported	Reported	Reported	Not reported	Not reported	Reported	Not reported	Not reported	Not reported	Reported	Reported	Store plasma at -80C	6	0.428571	0	0
B.3 Interim plasma storage
Length of storage	Not reported	Not reported	Not reported	Not reported	Not reported	Not reported	Reported	Not reported	Not reported	Not reported	Not reported	Not reported	Not reported	Not reported	Length of storage	13	0.928571	0	0
DNA extraction from frozen plasma immediately after thawing at RT	Reported	Not reported	Not reported	Not reported	Not reported	Not reported	Not reported	Not reported	Not reported	Not reported	Not reported	Not reported	Not reported	Not reported	DNA extraction from frozen plasma immediately after thawing at RT	13	0.928571	0	0
DNA extraction after first thaw	Not reported	Not reported	Not reported	Not reported	Not reported	Not reported	Not reported	Not reported	Not reported	Not reported	Not reported	Not reported	Not reported	Not reported	DNA extraction after first thaw	14	1	0	0
C.1 DNA extraction and quantification
Extraction with circulating nucleic acid kit	Reported	Reported	Reported	Reported	Reported	Reported	Reported	Reported	Reported	Reported	Not reported for plasma	Reported	Reported	Used phenol/ choroform and SPRI bead purification	Extraction with circulating nucleic acid kit	0	0	1	0.07
Quantification by rt/digital PCR or fluorometry	Reported	Reported	Not reported	Not reported	Reported	Reported	Not reported	Reported	Reported	Reported	Reported	Reported	Reported	Reported	Quantification by rt/digital PCR or fluorometry	3	0.214286	0	0
DNA suitability for subsequent analysis evaluated by rtPCR	Not reported	Not reported	Not reported	Not reported	Not reported	Not reported	Not reported	Not reported	Not reported	Not reported	Not reported	Not reported	Not reported	Not reported	DNA suitability for subsequent analysis evaluated by rtPCR	14	1	0	0
Analytical assay validated for accuracy/precision/specificity/ sensitivity with reference material	Sensitivity of qPCR assessed	Not reported	Not reported	Not reported	Not reported	Not reported	Not reported	Not reported	Not reported	Not reported	Not reported	Not reported	Not reported	Not reported	Analytical assay validated for accuracy/precision/specificity/ sensitivity with reference material	13	0.928571	0	0
Percentage of items reported	0.409091	0.363636	0.5	0.363636	0.545455	0.545455	0.181818	0.454545	0.636364	0.318182	0.227273	0.318182	0.318182	0.5	Average number of items reported	0.405844
